# Supplementary material for: Current status of short video as a source of information on lung cancer: a cross-sectional content analysis study
Source: Front Oncol. 2024 Nov 22;14:1420976. doi: 10.3389/fonc.2024.1420976 (PMC11621006; doi:10.3389/fonc.2024.1420976)
Supplement: Supplementary file 3 [file Table3.xlsx]

## Sheet: Sheet1
Short-video sharing platforms(0= TikTok, 1= Kwai)	Video source（0=Non-specialists,1=Specialists,2=Individual user）	Number of likes	Number of comments	Number of collections	Video duration	Epidemiology,（0-2，0=Not involve，1=Partial explanation，2=Full explanation）	Etiology（0-2，0=Not involve，1=Partial explanation，2=Full explanation）	Symptoms（0-2，0=Not involve，1=Partial explanation，2=Full explanation）	Diagnosis（0-2，0=Not involve，1=Partial explanation，2=Full explanation）	Treatment（0-2，0=Not involve，1=Partial explanation，2=Full explanation）	Prevention（0-2，0=Not involve，1=Partial explanation，2=Full explanation）	Complications（0-2，0=Not involve，1=Partial explanation，2=Full explanation）	Completeness score	GQS scores	mDISCERN scores
0	1	64000	2894	9382	91	1	2	0	2	1	2	0	8	3	3
0	1	8258	3209	2899	153	0	1	0	1	2	0	0	4	4	2
0	1	16000	2003	11000	295	1	2	1	2	2	0	0	8	3	2
0	0	134000	6521	22000	193	1	2	2	2	1	2	0	10	4	2
0	1	34000	521	16000	233	2	2	2	2	0	2	2	12	3	4
0	1	5901	778	3022	97	1	2	2	0	2	0	0	7	4	3
0	1	14000	1648	3809	97	1	2	2	1	1	0	2	9	3	2
0	1	16000	2179	6045	108	1	2	2	1	1	0	0	7	3	2
0	1	1550	187	277	56	1	1	0	1	1	0	0	4	2	3
0	1	12000	2685	560	76	1	2	0	0	0	0	0	3	2	3
0	2	337000	3594	3958	43	1	1	1	0	0	0	0	3	2	2
0	0	554	32	159	77	1	1	2	1	0	0	0	5	2	2
0	1	5581	71	1594	80	1	1	2	0	1	0	0	5	3	4
0	2	1500	104	554	66	1	2	2	0	1	2	0	8	1	1
0	1	2810	220	271	60	1	2	2	2	1	0	0	8	2	4
0	1	47000	1402	1758	39	1	1	1	0	0	2	0	5	2	3
0	1	1458	313	290	84	1	2	2	0	0	0	2	7	3	3
0	1	4432	284	642	156	1	2	0	1	1	2	0	7	4	4
0	0	1223	264	277	66	1	1	0	1	1	0	0	4	1	1
0	1	52	1	11	52	1	2	2	0	0	0	2	7	3	4
0	1	85	16	4	84	1	1	1	1	0	0	0	4	2	2
0	1	18000	1858	5310	100	1	1	2	1	2	0	0	7	3	2
0	0	4527	455	1376	96	1	1	2	1	2	1	0	8	3	2
0	0	5800	2679	2552	76	1	2	1	1	2	0	0	7	3	2
0	1	339	45	70	24	1	1	1	1	0	0	0	4	2	3
0	1	2073	45	496	119	1	2	2	1	1	1	0	8	3	4
0	1	4801	269	1937	115	1	2	2	1	1	2	0	9	3	3
0	1	1706	405	399	62	1	1	0	1	2	0	0	5	3	4
0	1	21000	1152	2466	56	1	1	2	1	2	0	0	7	2	4
0	1	44000	1181	12000	43	1	2	0	0	0	0	0	3	2	2
0	1	775	23	473	69	2	2	2	2	0	1	0	9	3	2
0	1	155	3	47	77	1	1	0	0	1	1	0	4	3	3
0	0	633	70	197	32	1	1	2	1	0	0	0	5	3	4
0	1	2436	604	750	169	1	2	2	2	0	0	0	7	4	2
0	1	13000	706	697	50	0	2	2	1	0	2	0	7	3	2
0	0	794	138	169	98	1	2	2	1	1	2	0	9	4	2
0	1	705	60	209	110	0	1	2	2	1	2	0	8	5	5
0	0	3467	229	1373	292	0	0	2	2	2	0	0	6	4	2
0	1	2793	309	427	44	0	0	1	1	2	0	0	4	5	5
0	1	396	51	85	28	1	1	1	2	2	0	0	7	3	2
0	1	1404	309	93	57	1	0	0	1	2	0	0	4	3	2
0	1	6526	1630	1922	99	1	0	0	2	2	0	0	5	3	4
0	1	869	352	283	109	1	1	2	2	2	1	0	9	4	3
0	1	4986	415	1571	94	1	0	1	2	2	0	1	7	4	4
0	2	3333	847	630	87	1	0	0	1	2	0	0	4	3	2
0	1	8630	717	1486	68	1	1	1	1	1	0	0	5	4	4
0	0	17000	4380	2808	119	1	0	1	2	1	0	0	5	3	2
0	1	378	33	70	53	1	0	0	1	1	0	0	3	3	2
0	1	826	93	121	143	1	0	2	2	1	0	0	6	4	3
0	1	4743	1002	717	57	1	1	2	1	0	0	0	5	2	4
0	1	12000	2685	560	76	1	0	1	1	2	0	0	5	3	3
0	1	3778	6	405	113	1	2	2	1	1	0	0	7	3	4
0	1	5985	553	332	290	1	2	2	1	1	2	1	10	3	4
0	2	12000	1518	404	33	1	0	0	1	1	0	0	3	2	3
0	1	95	17	4	87	1	0	0	1	1	1	0	4	3	4
0	2	4207	694	328	64	1	0	1	0	2	0	0	4	3	2
0	0	370	23	175	70	1	1	1	1	2	0	0	6	3	4
0	1	86	11	5	65	1	0	0	1	2	2	0	6	3	4
0	1	690	98	160	53	1	0	1	1	2	0	0	5	3	3
0	1	348	32	61	63	1	0	1	1	2	0	0	5	3	4
0	1	3065	163	25	31	1	0	0	0	0	1	0	2	2	3
0	1	1748	77	1034	76	1	0	1	1	2	0	0	5	4	3
0	1	344	19	104	66	1	0	2	2	1	0	0	6	3	2
0	1	19000	1316	3619	44	1	0	1	1	1	0	0	4	3	4
0	1	599	53	84	54	1	2	2	1	0	1	0	7	4	2
0	0	3153	73	1248	137	1	2	2	2	0	2	0	9	4	4
0	1	690	74	91	51	1	0	0	1	1	0	0	3	3	4
0	1	2814	479	223	63	1	1	1	1	1	1	0	6	4	2
0	1	92	21	5	51	1	1	1	1	1	0	0	5	3	3
0	1	180	5	44	81	1	0	2	2	2	0	0	7	5	4
0	1	3293	291	493	35	0	1	1	1	2	0	0	5	4	2
0	1	360	29	77	48	1	0	1	1	1	1	0	5	4	2
0	1	911	42	19	27	0	0	0	0	1	0	0	1	2	2
0	1	292	31	37	51	1	1	0	2	2	0	0	6	4	4
0	1	106	10	6	59	1	1	1	1	1	0	0	5	2	2
0	0	203	36	31	81	1	0	2	1	2	1	0	7	3	2
0	1	826	14	176	90	2	2	1	1	0	2	0	8	3	4
0	1	88	10	21	80	1	1	1	1	1	0	0	5	5	5
0	0	27000	1392	14000	165	1	0	0	1	2	0	1	5	4	2
0	1	4828	30	432	77	0	0	1	1	2	1	0	5	4	2
0	1	11000	1269	1492	86	1	1	1	1	2	1	1	8	4	2
0	1	399	30	120	53	1	0	1	1	2	0	0	5	4	2
0	1	1479	297	169	27	1	2	2	1	1	1	0	8	4	2
0	0	204	10	45	107	1	1	0	2	2	2	0	8	4	2
0	2	218	17	59	139	1	0	0	2	1	0	0	4	2	2
0	1	1304	173	132	118	2	1	0	2	0	2	0	7	4	2
0	2	467	71	60	84	1	0	1	1	1	1	0	5	3	2
0	1	328	27	179	54	0	0	1	2	1	2	0	6	4	2
0	1	7355	534	225	49	1	0	2	1	0	0	0	4	4	2
0	1	340	25	79	119	0	0	1	1	1	0	0	3	4	2
0	1	18000	1157	1970	72	0	0	1	1	2	0	0	4	4	2
0	1	1567	108	291	323	1	2	1	1	1	0	0	6	4	2
0	0	311	33	30	68	1	1	0	0	0	2	0	4	4	4
0	0	103	11	9	49	1	0	0	1	2	0	1	5	4	4
0	0	1007	155	217	69	2	0	1	0	0	1	0	4	3	2
1	1	3086	334	563	99	1	1	2	2	2	0	1	9	3	3
1	2	44000	1523	955	58	0	2	0	0	0	2	0	4	2	2
1	1	431	18	131	55	1	1	1	1	2	0	0	6	3	3
1	1	471	9	77	48	0	0	0	1	1	0	0	2	2	4
1	1	1075	64	93	105	2	1	2	1	0	2	0	8	4	4
1	1	623	58	153	73	0	0	2	1	2	0	0	5	3	2
1	0	194000	11000	23000	203	1	1	0	1	0	1	0	4	2	3
1	0	659	240	139	110	1	1	1	1	1	1	0	6	4	2
1	1	82	7	13	53	1	1	2	1	0	0	0	5	2	3
1	1	986	191	161	114	1	1	0	1	1	1	0	5	4	2
1	1	2622	285	92	70	1	1	2	1	1	1	0	7	3	3
1	1	19	6	8	107	1	1	2	1	0	1	2	8	4	3
1	1	359	39	108	117	1	2	2	1	1	2	2	11	4	4
1	0	95	9	17	73	1	0	1	1	2	1	0	6	3	2
1	1	65	13	19	49	1	1	1	2	1	1	0	7	4	2
1	0	880	45	227	138	1	1	2	2	1	1	0	8	3	2
1	0	1715	892	319	53	1	1	2	2	1	1	0	8	5	4
1	1	667	163	167	32	1	0	2	2	1	1	0	7	3	4
1	1	196	5	80	102	2	2	2	1	1	1	1	10	4	2
1	1	137	54	39	137	1	1	2	1	2	1	0	8	3	3
1	1	261	10	44	28	1	1	2	1	2	0	0	7	5	5
1	1	12000	883	1789	93	2	1	2	2	2	1	0	10	4	4
1	1	131	40	46	93	1	1	2	1	2	1	0	8	5	4
1	0	35	7	10	64	1	1	1	1	1	1	0	6	2	2
1	1	6654	3253	2083	62	1	2	2	2	1	2	0	10	4	2
1	0	108	4	25	172	1	1	1	2	2	1	1	9	2	2
1	1	474	46	72	75	1	0	2	1	2	1	0	7	4	3
1	1	201	90	49	96	1	1	1	1	2	1	0	7	3	2
1	1	22	1	5	51	0	0	0	2	2	0	0	4	3	2
1	1	539	79	259	74	1	0	1	1	2	2	1	8	4	2
1	1	14	5	2	63	1	0	1	0	2	0	0	4	2	2
1	1	275	58	77	38	1	0	2	2	1	0	0	6	2	2
1	1	3862	723	537	33	1	1	2	2	0	0	0	6	2	3
1	1	441	44	86	32	1	0	1	2	1	0	0	5	3	3
1	1	75	7	14	53	1	0	2	1	1	1	0	6	3	2
1	0	1907	141	726	156	1	1	1	1	2	1	0	7	4	4
1	1	201	13	44	75	2	1	1	1	2	1	0	8	4	2
1	1	929	106	88	38	1	0	1	1	1	1	0	5	4	3
1	1	48	6	8	36	1	1	1	1	2	0	1	7	3	3
1	1	20	1	4	46	1	2	1	1	2	0	0	7	3	3
1	1	82	39	4	106	1	2	1	1	1	0	0	6	4	4
1	1	23	4	3	34	1	0	1	1	1	0	0	4	3	3
1	0	33	6	6	32	1	1	2	1	1	0	0	6	3	2
1	2	114	4	5	59	1	1	2	1	1	0	0	6	1	1
1	1	68	20	13	67	1	0	1	1	1	0	0	4	3	2
1	1	13	22	21	121	1	1	1	2	2	0	0	7	4	2
1	1	2238	126	806	78	1	1	2	1	1	0	0	6	4	3
1	2	136	28	35	67	1	1	2	1	1	0	1	7	2	1
1	0	42	9	3	42	1	0	1	1	1	0	0	4	3	2
1	1	258	41	78	70	1	1	2	1	1	0	0	6	3	2
1	1	1688	132	331	38	1	0	1	1	2	0	0	5	3	2
1	1	5	3	1	70	1	0	1	1	2	0	0	5	3	4
1	0	282	44	139	51	0	0	1	1	2	0	0	4	3	2
1	1	52	2	10	55	1	0	1	1	2	0	1	6	3	3
1	0	229	35	84	95	1	1	1	1	2	0	0	6	1	1
1	0	272	43	49	51	1	1	1	1	1	0	0	5	3	2
1	0	23	1	4	91	1	1	2	1	2	0	1	8	2	1
1	1	2374	115	427	143	1	0	1	1	2	0	0	5	3	2
1	2	216	29	53	72	1	0	2	1	1	0	1	6	2	1
1	1	201	10	30	140	1	1	1	0	0	0	0	3	2	3
1	1	41	6	7	110	1	1	2	0	2	0	1	7	3	4
1	1	103	11	38	38	1	1	1	1	1	0	0	5	3	3
1	0	7	1	2	45	1	2	2	2	1	0	0	8	3	2
1	1	49		18	109	1	2	2	1	0	1	1	8	2	2
1	1	33	6	9	84	1	1	2	1	2	0	0	7	3	3
1	1	137	18	10	135	1	0	2	1	2	1	1	8	3	4
1	1	26	1	2	90	1	1	2	1	1	1	0	7	3	4
1	0	43	4	4	69	1	1	2	1	2	1	0	8	2	1
1	2	57	17	3	75	1	2	1	1	1	1	0	7	3	2
1	0	17000	311	3831	195	2	2	2	1	1	0	0	8	3	4
1	1	222	32	67	97	1	1	1	1	2	1	1	8	4	2
1	1	6383	967	3282	25	1	1	1	1	1	0	0	5	2	3
1	1	18000	1512	6059	33	0	0	1	1	1	0	0	3	2	3
1	1	41	1	4	36	1	1	1	2	1	0	0	6	3	4
1	1	180	13	55	60	1	1	2	2	1	0	0	7	3	3
1	1	39	4	5	72	1	1	2	1	1	1	0	7	3	3
1	0	4213	198	1326	84	1	1	2	2	2	1	0	9	3	1
1	1	22	3	9	35	1	1	2	1	2	0	1	8	3	3
1	0	71	3	15	72	1	1	2	1	1	0	0	6	3	1
1	0	242	29	42	18	1	1	1	1	1	1	0	6	2	2
1	0	65	3	15	76	1	1	1	1	1	0	0	5	3	2
1	1	83	8	15	84	1	1	2	2	2	0	0	8	3	3
1	1	81	11	10	101	1	2	1	1	1	2	0	8	3	2
1	1	2556	169	1010	35	1	0	2	1	1	1	0	6	2	2
1	0	4158	107	1388	318	1	2	2	1	2	1	0	9	2	2
1	0	14000	3264	4515	101	1	2	2	1	0	1	0	7	3	2
1	1	353	72	140	132	1	2	2	1	2	1	0	9	4	4
1	0	269	32	90	36	1	1	1	2	1	0	0	6	1	1
1	1	629	181	306	237	1	1	2	2	2	0	0	8	4	3
1	0	19000	2021	9107	30	1	1	2	1	1	0	0	6	3	2
1	1	20	2	1	51	1	1	1	2	2	0	0	7	2	2
